# Supplementary material for: Semen Trigonellae alleviates LPS‐induced depressive behavior via enhancing the abundance of Ligilactobacillus spp
Source: Food Sci Nutr. 2024 Oct 10;12(11):9414–27. doi: 10.1002/fsn3.4475 (PMC11606864; doi:10.1002/fsn3.4475)
Supplement: Supplementary file 2 — Table S1. [file FSN3-12-9414-s001.xlsx]

## Sheet: Table S1
Table S1. Gut bacterial species that were enriched in normal and Semen Trigonellae groups vs. LPS-induced mode mice.
No.	Species
1	Acetivibrio clariflavus
2	Gordonibacter urolithinfaciens
3	Butyricicoccus sp900604335
4	Desulfovibrio_uncultured bacterium
5	Lacrimispora saccharolytica
6	Extibacter muris
7	Aminipila butyrica
8	Anaerotruncus massiliensis
9	Adlercreutzia equolifaciens
10	Clostridioides difficile
11	Massilistercora timonensis
12	Colidextribacter_uncultured bacterium
13	Enterocloster lavalensis
14	Mesorhizobium terrae
15	Papillibacter_uncultured bacterium
16	Faecalibacterium_uncultured bacterium
17	Kineothrix alysoides
18	Ruminiclostridium cellulolyticum
19	Methylovirgula ligni
20	Amedibacillus dolichus
21	Lawsonibacter sp900066645
22	Schaedlerella sp000403295
23	Lacrimispora sp900155545
24	Lactobacillus gasseri
25	Hungateiclostridium thermocellum
26	Lactococcus petauri
27	Pseudoclostridium thermosuccinogenes
28	Anaerosacchariphilus_Unclassified
29	Gaiella occulta
30	Hungatella_Unclassified
31	Limosilactobacillus reuteri_D
32	Lactobacillus kefiranofaciens
33	Enterocloster aldenensis
34	Eisenbergiella sp003478085
35	Lactobacillus taiwanensis
36	Murimonas intestini
37	Lactobacillus intestinalis
38	Adlercreutzia muris
39	Alistipes sp900768045
40	Bradyrhizobium sp000938305
41	Lactobacillus paragasseri
42	Lactobacillus amylovorus
43	Faecalimonas phoceensis
44	Limosilactobacillus reuteri_E
45	Chitinophaga vietnamensis
46	Lactobacillus johnsonii
47	Limosilactobacillus reuteri
48	Ruthenibacterium lactatiformans
49	Adlercreutzia caecimuris
50	Lactobacillus helveticus
51	Hungateiclostridium mesophilum
52	Hungatella sp005845265
53	Angelakisella sp013316495
54	Acetivibrio cellulolyticus
55	Angelakisella massiliensis
56	Marvinbryantia sp900066075
57	Agathobaculum butyriciproducens
58	Candidatus Koribacter_uncultured bacterium
59	Lachnospiraceae bacterium DW59
60	Ligilactobacillus apodemi
61	Pseudobacteroides cellulosolvens
62	Ligilactobacillus murinus
63	Limnochorda pilosa
64	Gordonibacter sp003339845
65	Ligilactobacillus animalis
66	Flavonifractor massiliensis_A
67	Proteiniphilum sp012837345
68	Anaerolinea thermophila
69	Shuttleworthia_uncultured bacterium
70	Ruminiclostridium josui
71	Ruminococcus flavefaciens_A
72	Eisenbergiella_uncultured bacterium
73	Desulfovibrio sp011039135
74	Desulfovibrio sp011039085

## Sheet: Table S2
Table S2. Gut bacterial species that were depleted in normal and Semen Trigonellae groups vs. LPS-induced mode mice.
No.	Species
1	Mediterraneibacter torques
2	Mucispirillum_uncultured bacterium
3	Ruminococcus flavefaciens
4	Mediterraneibacter faecis
5	Odoribacter massiliensis
6	Phocaeicola dorei
7	Muricomes fissicatena_A
8	Helicobacter pylori
9	Escherichia flexneri
10	Rikenella massiliensis
11	Parabacteroides johnsonii
12	Cohaesibacter sp900215505
13	Enterococcus faecalis
14	Pseudoflavonifractor capillosus
15	Parabacteroides goldsteinii
16	Phocaeicola massiliensis
17	Bacteroides oleiciplenus
18	Desulfovibrio_Unclassified
19	Staphylococcus aureus
20	Intestinimonas massiliensis
21	Muribaculum sp002358615
22	Muricomes sp000509105
23	Bacteroides uniformis
24	Muricomes contortus_B
25	Odoribacter splanchnicus
26	Bacteroidales_Unclassified
27	Agathobaculum sp003481705
28	Parabacteroides merdae
29	Parabacteroides distasonis
30	Coprobacter secundus
31	Alistipes shahii
32	Phocaeicola vulgatus
33	Bacteroides_uncultured organism
34	Desulfovibrio desulfuricans
35	Anaerotruncus_uncultured bacterium
36	Alistipes putredinis
37	Faecalibaculum rodentium
38	Prevotella sp002933775
39	Roseburia sp001940165
40	Phocaeicola sartorii
41	Rikenella microfusus
42	Helicobacter sp. koalaliv
43	Acutalibacter timonensis
44	Bacteroides xylanisolvens
45	Harryflintia acetispora
46	Wolinella succinogenes
47	Lactococcus garvieae_A
48	Phocaeicola sp900554435
49	Muribaculaceae_Unclassified
50	Kineothrix_Unclassified
51	Mucispirillum schaedleri
52	Alistipes communis
53	Christensenella massiliensis
54	Paraprevotella sp003477995
55	Parabacteroides bouchesdurhonensis
56	Petroclostridium xylanilyticum
57	Duncaniella dubosii
58	Anaerotignum lactatifermentans
59	Desulfovibrio piger_A
60	Lachnospira sp000437735
61	Dysosmobacter sp000403435
62	Bacteroides stercoris
63	Lacrimispora sp000526575
64	Odoribacter laneus
65	Fusicatenibacter saccharivorans
66	Escherichia dysenteriae
67	Enterocloster sp001517625
68	Agathobacter faecis
69	Bacteroides intestinalis
70	Alistipes sp900290115
71	Duncaniella freteri
72	Muribaculum sp002492595
73	Herbivorax saccincola
74	Variovorax sp003053685
75	Helicobacter bilis
76	Lawsonibacter sp003478995
77	Acutalibacter_Unclassified
78	Anaerotruncus colihominis
79	Candidatus Arthromitus sp. SFB-mouse-Japan
80	Lawsonibacter sp009911645
81	Unclassified
82	Lachnoclostridium_uncultured bacterium
83	Lawsonibacter sp000177015
84	Blautia hansenii
85	Oscillibacter valericigenes
86	Butyricimonas virosa
87	Tidjanibacter inops_A
88	Lacrimispora indolis
89	Alistipes sp002161445
90	Rhodopseudomonas palustris
91	Desulfovibrio fairfieldensis
92	Kineothrix sp000403275
93	Anaerotruncus sp000403395
94	Roseburia_uncultured bacterium
95	Anaerotignum faecicola
96	Prevotellamassilia sp002933955
97	Schaedlerella sp900066545
98	Bacteroides caccae
99	Amulumruptor caecigallinarius
100	Bacteroides caecimuris
101	Bacteroides stercorirosoris
102	Bilophila wadsworthia
